# Supplementary material for: The relationship between serum hepatitis B virus DNA level and liver histology in patients with chronic HBV infection
Source: PLoS One. 2018 Nov 7;13(11):e0206060. doi: 10.1371/journal.pone.0206060 (PMC6221304; doi:10.1371/journal.pone.0206060)
Supplement: S1 Dataset — (XLSX) [file pone.0206060.s005.xlsx]

## Sheet: Sheet1
group	HBeAg	DNA (logIU/ml)	sex	age(year)	ALT(U/L)	PLT (10^9/L)
1	2	2.24	1	26	82	197
1	2	2.24	1	46	172	89		group:1=L0,2=L1,3=L2,4=L3,5=L4A,6=L4B,7=L4C
1	1	3.7	1	38	78	153
1	2	3.72	1	50	55	183		HBeAg:1=positive,2=negative
1	2	3.78	1	38	61	120
1	2	4	1	23	74	291		sex:1=male,2=female
1	2	4.41	1	65	345	128
1	1	4.56	1	45	56	213
1	1	4.69	1	52	44	203
1	2	4.87	1	52	52	262
1	1	4.98	1	71	45	131
1	1	5.6	1	28	186	182
1	2	5.92	1	29	230	259
1	1	6.7	1	27	348	125
1	1	7.02	2	31	215	104
1	1	7.1	2	34	77	301
1	1	7.53	2	29	117	109
1	1	7.9	2	40	52	142
1	1	8.02	2	32	328	155
1	1	8.32	2	36	358	348
1	1	8.75	2	24	162	146
2	2	2.24	1	56	38	238
2	2	2.24	1	71	63	110
2	2	2.24	1	49	37	125
2	2	2.24	1	44	39	130
2	1	2.74	1	50	23	165
2	1	3.51	1	51	34	181
2	2	3.51	1	54	22	144
2	2	3.64	1	58	49	122
2	1	3.7	1	49	51	192
2	1	3.87	1	21	23	244
2	2	4.18	1	25	266	101
2	1	4.59	1	32	128	141
2	1	4.65	1	36	52	212
2	1	4.69	1	31	33	99
2	1	4.97	1	40	271	123
2	2	4.97	1	42	185	201
2	2	5.71	1	46	48	151
2	2	5.87	1	29	168	180
2	1	5.98	1	37	369	108
2	1	6.37	1	39	554	171
2	1	6.7	1	42	223	179
2	1	6.72	1	37	233	183
2	1	6.89	1	24	57	187
2	1	6.93	1	22	543	106
2	1	7.02	1	37	366	155
2	2	7.06	1	35	46	133
2	1	7.2	2	40	259	112
2	1	7.21	2	28	25	200
2	1	7.29	2	21	645	153
2	1	7.32	2	34	68	100
2	1	7.53	2	35	225	198
2	1	7.64	2	39	111	160
2	1	7.67	2	43	408	122
2	1	7.75	2	47	138	139
2	1	7.81	2	68	200	339
2	1	8.01	2	20	234	176
2	1	8.02	2	59	52	167
2	1	8.23	2	63	291	134
2	1	8.49	2	26	102	166
2	1	8.6	2	53	163	166
3	1	2.24	1	68	38	136
3	1	2.24	1	55	95	106
3	1	2.24	1	37	59	157
3	1	2.24	1	65	62	109
3	1	2.24	1	47	96	127
3	2	2.24	1	47	42	122
3	2	2.24	1	25	126	211
3	2	2.24	1	64	28	76
3	1	2.6	1	52	19	208
3	2	2.67	1	35	23	125
3	2	2.73	1	58	36	107
3	2	2.76	1	57	121	123
3	2	2.78	1	56	27	244
3	2	2.79	1	65	13	105
3	1	2.96	1	62	34	224
3	2	2.99	1	67	124	241
3	2	3.03	1	72	104	97
3	2	3.24	1	70	123	306
3	2	3.27	1	53	145	118
3	1	3.28	1	53	58	309
3	2	3.52	1	52	108	132
3	2	3.53	1	47	356	88
3	1	3.61	1	48	150	89
3	2	3.64	1	48	181	155
3	1	3.69	1	39	59	134
3	1	3.76	1	51	156	139
3	1	3.99	1	59	219	202
3	2	4.06	1	62	166	196
3	2	4.27	1	62	76	189
3	2	4.3	1	64	41	119
3	2	4.51	1	64	60	127
3	1	4.61	1	48	51	199
3	1	4.78	1	24	229	86
3	2	4.93	1	29	374	122
3	1	4.99	1	37	82	106
3	2	5.08	1	33	257	130
3	1	5.3	1	48	106	244
3	1	5.3	1	50	185	110
3	1	5.31	1	49	103	130
3	1	5.49	1	40	92	201
3	2	5.56	1	34	65	135
3	1	5.59	1	34	320	73
3	1	5.6	1	30	396	127
3	1	5.6	1	32	167	99
3	1	5.6	1	33	141	166
3	1	5.7	1	23	133	109
3	1	5.77	2	51	67	106
3	1	5.87	2	80	50	92
3	1	5.9	2	49	254	104
3	1	5.96	2	50	198	264
3	1	6.03	2	27	180	129
3	2	6.06	2	26	371	131
3	1	6.79	2	25	274	220
3	2	6.79	2	22	114	123
3	1	6.89	2	36	121	259
3	1	6.91	2	21	198	184
3	1	6.92	2	44	480	292
3	1	6.92	2	44	76	146
3	1	6.99	2	42	419	108
3	1	7.06	2	47	375	199
3	1	7.1	2	59	93	236
3	1	7.12	2	43	76	95
3	2	7.21	2	41	82	175
3	1	7.26	2	41	119	97
3	1	7.32	2	56	63	102
3	1	7.34	2	57	222	120
3	2	7.37	2	55	231	139
3	1	7.63	2	68	249	228
3	1	7.77	2	69	123	92
3	1	7.84	2	66	19	134
3	1	7.84	2	71	222	100
3	1	7.91	2	72	175	169
3	1	8.02	2	75	132	200
3	1	8.13	2	54	270	113
3	2	8.74	2	50	401	91
4	1	2.24	1	63	59	82
4	1	2.24	1	64	65	198
4	1	2.24	1	44	96	119
4	1	2.24	1	72	98	140
4	1	2.24	1	50	117	219
4	2	2.24	1	41	117	67
4	2	2.24	1	62	56	79
4	2	2.24	1	54	161	104
4	2	2.24	1	73	43	116
4	2	2.24	1	60	79	154
4	2	2.24	1	45	54	75
4	2	2.24	1	52	61	95
4	2	2.24	1	49	81	91
4	2	2.24	1	39	69	99
4	2	2.24	1	60	70	248
4	2	2.24	1	55	34	79
4	2	2.24	1	55	68	181
4	2	2.69	1	57	73	83
4	2	3.13	1	69	71	249
4	2	3.17	1	64	82	68
4	2	3.2	1	49	83	114
4	2	3.27	1	53	41	73
4	2	3.3	1	53	28	90
4	1	3.39	1	37	129	65
4	1	3.61	1	29	95	122
4	1	3.62	1	53	66	108
4	2	3.79	1	54	93	236
4	1	3.98	1	56	120	118
4	2	3.98	1	48	66	129
4	1	4.07	1	49	45	122
4	2	4.1	1	58	103	102
4	1	4.16	1	64	78	68
4	1	4.22	1	54	53	69
4	2	4.26	1	58	122	181
4	1	4.27	1	59	140	172
4	1	4.31	1	65	52	226
4	2	4.44	1	29	155	248
4	2	4.47	1	29	50	95
4	2	4.64	1	28	173	102
4	1	4.65	1	21	144	92
4	2	4.65	1	37	220	175
4	1	4.66	1	34	48	274
4	2	4.66	1	34	50	79
4	2	4.68	1	35	141	167
4	2	4.87	1	38	60	179
4	2	4.98	1	38	346	76
4	1	4.99	1	31	167	241
4	1	5	1	61	95	72
4	1	5.07	1	31	55	99
4	2	5.08	1	21	91	233
4	2	5.1	1	39	70	98
4	1	5.13	1	25	173	91
4	2	5.13	1	29	125	93
4	1	5.16	1	27	220	68
4	1	5.21	1	25	364	229
4	2	5.24	1	65	195	107
4	1	5.33	1	23	60	217
4	1	5.44	1	37	303	97
4	2	5.46	1	48	295	161
4	1	5.53	1	49	252	84
4	2	5.56	1	56	56	81
4	2	5.59	1	59	114	93
4	2	5.61	1	64	78	102
4	1	5.62	2	59	116	96
4	1	5.67	2	45	498	136
4	2	5.67	2	47	73	107
4	1	5.74	2	60	273	77
4	1	5.77	2	41	192	290
4	2	5.77	2	24	72	119
4	2	5.96	2	49	235	68
4	1	5.99	2	45	485	97
4	1	5.99	2	46	135	74
4	1	6.01	2	79	128	106
4	2	6.01	2	41	155	94
4	1	6.03	2	36	202	279
4	2	6.04	2	32	665	83
4	1	6.07	2	61	200	62
4	1	6.14	2	59	97	137
4	2	6.2	2	60	153	150
4	2	6.21	2	53	157	201
4	1	6.32	2	58	142	116
4	2	6.33	2	37	160	83
4	1	6.66	2	54	42	66
4	2	6.97	2	51	50	238
4	2	7.24	2	62	72	198
4	2	7.26	2	62	117	126
4	1	7.61	2	60	164	274
4	1	8.44	2	54	67	100
4	1	8.49	2	29	133	287
5	1	2.24	1	56	71	117
5	1	2.24	1	57	66	166
5	1	2.24	1	43	45	92
5	1	2.24	1	69	67	151
5	2	2.24	1	35	55	150
5	2	2.24	1	46	71	85
5	2	2.24	1	43	77	77
5	2	2.24	1	46	67	65
5	2	2.24	1	68	61	79
5	2	2.24	1	56	75	92
5	2	2.24	1	63	59	129
5	2	2.24	1	75	82	81
5	2	2.24	1	60	17	118
5	2	2.24	1	55	28	103
5	2	2.24	1	55	42	184
5	2	2.24	1	58	19	68
5	2	2.24	1	28	121	96
5	2	2.24	1	64	32	137
5	2	2.24	1	42	39	231
5	2	2.24	1	28	26	176
5	2	2.24	1	60	107	60
5	2	2.24	1	53	50	173
5	2	2.24	1	68	114	94
5	2	2.24	1	58	70	122
5	2	2.24	1	51	71	68
5	2	2.24	1	50	144	109
5	2	2.24	1	66	73	114
5	2	2.24	1	50	35	68
5	2	2.24	1	50	13	139
5	2	2.24	1	59	82	107
5	2	2.24	1	34	32	164
5	2	2.24	1	57	36	140
5	2	2.24	1	46	186	83
5	2	2.24	1	47	57	73
5	2	2.32	1	54	36	81
5	1	2.33	1	47	149	64
5	2	2.51	1	50	57	130
5	1	2.52	1	50	22	69
5	2	2.57	1	53	62	138
5	2	2.65	1	52	78	151
5	2	2.67	1	29	23	76
5	2	2.73	1	45	11	110
5	2	2.79	1	63	37	96
5	2	2.86	1	56	76	131
5	1	2.98	1	52	90	105
5	2	3.02	1	61	62	83
5	2	3.11	1	47	66	151
5	2	3.13	1	51	27	168
5	2	3.21	1	69	105	123
5	2	3.24	1	55	235	73
5	2	3.35	1	62	160	135
5	2	3.41	1	46	36	163
5	2	3.87	1	21	91	137
5	2	3.99	1	44	19	68
5	2	4	1	43	36	92
5	2	4.04	1	48	25	116
5	2	4.05	1	40	106	165
5	2	4.12	1	35	271	91
5	2	4.37	1	45	60	83
5	2	4.38	1	44	71	125
5	2	4.43	1	60	31	222
5	2	4.45	1	73	32	149
5	1	4.46	1	63	91	227
5	2	4.47	1	49	94	161
5	2	4.5	1	57	27	94
5	2	4.5	1	50	230	119
5	2	4.54	1	58	13	81
5	2	4.59	1	60	26	61
5	2	4.61	1	56	52	171
5	2	4.73	1	54	18	194
5	2	4.85	1	57	52	107
5	1	4.92	1	42	58	121
5	2	4.92	1	51	31	85
5	2	4.95	1	43	41	115
5	2	5.06	1	64	53	167
5	2	5.25	1	62	51	61
5	2	5.48	1	68	207	250
5	2	5.66	2	54	44	118
5	2	5.72	2	54	20	199
5	2	5.74	2	79	82	102
5	2	5.82	2	57	21	87
5	1	5.85	2	74	47	193
5	2	5.85	2	78	22	101
5	2	5.87	2	71	30	69
5	2	5.88	2	52	23	109
5	2	5.9	2	45	12	77
5	2	6.28	2	45	51	105
5	1	6.39	2	24	54	123
5	1	6.47	2	64	56	81
5	2	6.49	2	53	73	186
5	1	6.91	2	58	64	85
5	2	6.97	2	25	41	154
5	2	7.14	2	65	88	62
5	2	7.14	2	41	69	109
6	2	2.24	1	64	23	67
6	2	2.24	1	46	72	74
6	2	2.24	1	36	130	68
6	2	2.24	1	72	94	158
6	2	2.24	1	46	88	97
6	2	2.24	1	57	90	90
6	2	2.24	1	53	152	170
6	2	2.24	1	51	177	102
6	2	2.24	1	72	24	77
6	2	2.24	1	44	25	90
6	2	2.24	1	74	36	91
6	2	2.24	1	46	23	108
6	2	2.24	1	47	42	109
6	2	2.24	1	55	55	359
6	2	2.24	1	43	17	101
6	2	2.24	1	51	49	88
6	2	2.24	1	38	63	62
6	1	2.32	1	58	85	99
6	2	2.37	1	48	24	184
6	2	2.53	1	60	120	83
6	2	2.85	1	60	51	102
6	2	2.85	1	52	48	204
6	2	2.86	1	63	18	75
6	2	3.3	1	56	44	162
6	2	3.48	1	41	56	91
6	2	3.87	1	52	165	217
6	1	4.24	1	58	182	72
6	2	4.26	1	59	53	102
6	2	4.41	1	29	67	102
6	2	4.54	1	61	22	174
6	1	4.61	1	53	15	95
6	2	4.87	1	55	75	99
6	2	4.9	1	66	44	219
6	1	4.92	1	59	53	152
6	2	4.97	2	70	55	66
6	2	5.06	2	54	83	146
6	2	5.31	2	59	47	77
6	2	5.48	2	59	54	113
6	2	5.66	2	57	6	82
6	2	5.74	2	50	56	76
6	2	5.85	2	51	99	108
6	2	6	2	52	39	129
6	2	6.01	2	62	51	107
6	2	7.29	2	53	12	102
7	1	2.24	1	71	108	77
7	1	2.24	1	41	51	61
7	2	2.24	1	77	47	69
7	2	2.24	1	58	37	104
7	2	2.24	1	59	30	94
7	2	2.24	1	45	46	68
7	2	2.24	1	55	23	82
7	2	2.24	1	62	26	96
7	2	2.24	1	67	211	93
7	2	2.24	1	56	55	99
7	2	2.24	1	44	23	207
7	2	2.24	1	61	53	67
7	2	2.24	1	44	93	99
7	2	2.24	1	46	47	98
7	2	2.24	1	57	31	100
7	2	2.24	1	66	84	90
7	2	2.24	1	80	167	105
7	2	2.24	1	48	53	104
7	2	2.24	1	50	114	68
7	2	2.67	1	55	46	98
7	2	3.43	1	58	48	197
7	2	3.56	1	47	143	131
7	2	3.79	1	49	23	76
7	2	4.21	1	48	17	138
7	2	4.43	1	61	73	73
7	1	4.45	1	45	30	61
7	2	4.5	1	33	60	118
7	1	4.57	2	66	60	79
7	2	4.57	2	62	33	64
7	2	4.59	2	63	49	163
7	2	5.52	2	73	104	65
7	2	5.71	2	62	24	84
7	2	6.28	2	62	69	84
